# Supplementary material for: Training the Concept of Innovate in Dolphins (Tursiops truncatus) Is Both Creative and Cognitively Stimulating
Source: Animals (Basel). 2024 Mar 14;14(6):896. doi: 10.3390/ani14060896 (PMC10967442; doi:10.3390/ani14060896)
Supplement: Supplementary file 1 [file animals-14-00896-s001.zip]

Archive with 1 entries (1 files):
- animals-2806643-supplementary.pdf
